# Supplementary material for: Size Matters? A Comprehensive In Vitro Study of the Impact of Particle Size on the Toxicity of ZnO
Source: Nanomaterials (Basel). 2023 Jun 4;13(11):1800. doi: 10.3390/nano13111800 (PMC10255545; doi:10.3390/nano13111800)
Supplement: Supplementary file 1 [file nanomaterials-13-01800-s001.zip]

Archive with 1 entries (1 files):
- nanomaterials-2426191-supplementary.pdf
